# Supplementary material for: Higher drinking frequency corresponds to lower synaptic density in people with alcohol use disorder
Source: J Clin Invest. 2026 Jan 13;136(7):e199989. doi: 10.1172/JCI199989 (PMC13038192; doi:10.1172/JCI199989)
Supplement: Supporting data values [file jci-136-199989-s053.xlsx]

## Sheet: Table 1
Group	Age	TLFB			years drinking	days since last drink	CIWA-Ar	AUDIT	CES-D	STAI-S	STAI-T	Errors
		drinks/week	drinks/drinkingday	drinkingdays/week
Control	43	2.56	1.22	2.1	18	10		4	7	29	27	13
Control	21	2.33	2.5	0.93	1	2		2	1	29	31
Control	27
Control	24	0	0	0		2		0		20	24	59
Control	33	2.1	2.25	0.93		1		4		21	24	31
Control	35	2.1	1.67	1.4	11.5			4	7	39	36
Control	44	0.23	1	0.23	5	1		2	0	21	20	14
Control	29	1.87	1.33	1.4				2	2	26	34	13
Control	30	0.93	1	0.93	1	3		2	4	23	22	14
Control	50	1	2	0.5		3		2		21	22	26
Control	55
Control	30	0	0	0	8	31		1	1	21	23	12
Control	34	1.4	2	0.7		2		2		32	28	26
Control	32	2.57	1.57	1.63				3		22	29
Control	59	0.23	1	0.23	3	3		2	1	20	22
Control	64	4.67	1.25	3.73	10	19		4	0	26	21	23
Control	55	0	0	0		1		0	16	39	39
Control	28
Control	34	3.27	1.87	1.4	10	2		4	6	30	40	10
Control	27	1.63	1.75	0.93	7	3		3	4	40	30
Control	40	0	0	0		2		1		22	25	16
Control	40	5.83	2.78	2.1				3	1	23	24	23
Control	33
Control	39	0	0	0				0	3	30	32	9
Control	50	0.7	1	0.7	37	1		3	3	20	20	12
Control	22	0.12	0.5	0.23		3		3	8	22	29	23
Control	29
Control	25	3.04	2.6	1.17	4	3		6	0	20	20	19
Control	45
AUD	33	12.13	3.71	3.27	1.5	1	0		6	34	31	42
AUD	27	20.54	3.26	6.3		2	0		12	37	38	38
AUD	63	23.1	3.3	7	40		2	12	43	68	47	70
AUD	41	3.5	1.88	1.87	1	1	0	10	13	40	35	13
AUD	43	17.31	3.71	4.67	15	1	1	20		32	44	43
AUD	24	36.84	6.58	5.6	0.5	1	3		15	35	39	93
AUD	58	16.57	4.07	4.2	4	3	1	7	5	34	37	14
AUD	33	5.43	2.85	2.33			0	6	6	26	23	55
AUD	55	24.5	10.5	2.33		2	0		6	28	31
AUD	54	38.3	10.26	3.74	12	4	2	15	0	40	21	15
AUD	28	16.5	3	5.5					0	29	31
AUD	60	26.83	4.42	6.07					4	26	26	51
AUD	56	26.13	4	6.53	30	7	0	8	10	25	27	32
AUD	46	6.53	3.5	1.87		1	4	8		23	30	44
AUD	49	5.13	2.2	2.33		1	2	6		26	25	34
AUD	54	16.57	4.18	3.97			2		2	26	25	14
AUD	31	21.21	3.03	7		1	0	3	5	32	39	30
AUD	28	27.1	8.3	3.27	7	2	0		3	25	27
AUD	48	42	6	7	10		0	11	5	28	36
AUD	31	14.92	5.33	2.8		3	0	4	5	26	22	53
AUD	32	9.33	2.5	3.73	20	2	2	6	9	39	41	49
AUD	34	14.26	4.36	3.27	10		2		19	46	46	18
AUD	63	17.5	2.5	7	30	2	0	5	5	23	28
AUD	39	18.06	4.07	4.43	3.5	6	0	9	3	29	31	15
AUD	26	13.65	5.85	2.33	5	3	3	5	26	38	53	10
AUD	35	31.27	3.36	4.89	2		1	10		40	59	49
AUD	64	13.53	2.32	5.83		1	1	4		44	47
AUD	64	10.25	2.44	4.2		3	0	9	13	26	34	17
AUD	57	12.24	2.62	4.67			0	8	6	35	28	44
AUD	45	16.8	9	1.87		1	1
AUD	38	14	3	4.67		3	1	18		43	26	9
AUD	27	16.8	9	1.87			0	10		24	31	54

## Sheet: Figure 1
Group	PVC BPND
	Frontal Cortex	Striatum	Hippocampus	Cerebellum
Control	5.08	4.73	2.64	3.13
Control	5.43	4.63	2.73	2.92
Control	3.43	3.2	1.8	1.92
Control	4.16	3.79	1.62	2.44
Control	5.02	4.04	2.2	2.8
Control	4.83	4.09	1.98	2.88
Control	5.87	5.16	2.93	3
Control	4.55	3.94	2.32	2.46
Control	4.78	4.49	2.03	2.9
Control	4.39	3.66	2.18	2.58
Control	4.85	4.47	2.47	3.19
Control	5.32	4.82	2.88	2.83
Control	5.19	4.35	2.54	2.68
Control	5.38	4.34	2.66	3.13
Control	4.84	4.18	2.22	2.52
Control	5.2	5.02	3.01	2.88
Control	4.97	4.08	2.65	2.54
Control	5.15	4.32	2.73	2.66
Control	4.35	3.91	2.27	2.29
Control	4.71	4.03	2.67	2.97
Control	5.52	4.79	2.95	3.11
Control	4.09	3.44	1.68	2.22
Control	5.22	4.42	2.75	2.72
Control	4.77	4.23	2.43	2.77
Control	5.82	4.99	3.06	3.09
Control	4.2	3.82	2.2	2.46
Control	4.26	3.53	2.06	2.34
Control	4.62	4.14	2.32	2.56
Control	5.02	4.27	2.33	2.72
AUD	3.67	3.55	1.72	3.33
AUD	4.51	3.87	2.19	2.2
AUD	4.66	3.68	2.24	2.63
AUD	5.13	4.13	2.65	2.9
AUD	4.6	3.6	2.46	2.51
AUD	4.6	4.01	2.45	2.52
AUD	4.63	4	1.97	2.84
AUD	4.08	4.04	1.78	2.78
AUD	4.2	3.56	2.55	2.77
AUD	2.5	2.41	1.08	1.67
AUD	4.29	3.57	2.18	2.81
AUD	4	3.73	2	1.96
AUD	4.89	4.27	2.46	2.72
AUD	5.09	4.56	2.67	2.69
AUD	3.97	3.87	2.13	2.14
AUD	5.15	4.65	2.48	2.72
AUD	4.22	3.44	2.7	2.18
AUD	2.95	2.04	1.41	3.14
AUD	4.81	4.24	2.39	2.36
AUD	4.46	3.91	2.02	2.35
AUD	4.59	4.27	2.47	2.67
AUD	4.68	3.87	2	2.03
AUD	4.09	3.5	2.13	2.4
AUD	5.19	4.75	2.52	2.92
AUD	4.62	4.44	2.56	2.7
AUD	4.03	3.44	2.11	2.4
AUD	4.81	4.53	2.4	2.49
AUD	4.55	3.67	2.16	2.14
AUD	3.72	3.33	1.71	1.93
AUD	5.05	4.17	2.56	2.7
AUD	3.97	3.51	1.74	2.79
AUD	3.03	3.12	1.49	2.47

## Sheet: Figure 3
Group	TLFB	BPND
	drinks/drinkingday	Frontal Cortex	Striatum
AUD	3.71	3.67	3.55
AUD	3.26	4.51	3.87
AUD	3.3	4.66	3.68
AUD	1.88	5.13	4.13
AUD	3.71	4.6	3.6
AUD	6.58	4.6	4.01
AUD	4.07	4.63	4
AUD	2.85	4.08	4.04
AUD	10.5	4.2	3.56
AUD	10.26	2.5	2.41
AUD	3	4.29	3.57
AUD	4.42	4	3.73
AUD	4	4.89	4.27
AUD	3.5	5.09	4.56
AUD	2.2	3.97	3.87
AUD	4.18	5.15	4.65
AUD	3.03	4.22	3.44
AUD	8.3	2.95	2.04
AUD	6	4.81	4.24
AUD	5.33	4.46	3.91
AUD	2.5	4.59	4.27
AUD	4.36	4.68	3.87
AUD	2.5	4.09	3.5
AUD	4.07	5.19	4.75
AUD	5.85	4.62	4.44
AUD	3.36	4.03	3.44
AUD	2.32	4.81	4.53
AUD	2.44	4.55	3.67
AUD	2.62	3.72	3.33
AUD	9	5.05	4.17
AUD	3	3.97	3.51
AUD	9	3.03	3.12
